# Supplementary material for: New N4-Donor Ligands as Supramolecular Guests for DNA and RNA: Synthesis, Structural Characterization, In Silico, Spectrophotometric and Antimicrobial Studies
Source: Molecules. 2023 Jan 3;28(1):400. doi: 10.3390/molecules28010400 (PMC9823393; doi:10.3390/molecules28010400)
Supplement: Supplementary file 1 [file molecules-28-00400-s001.zip]

Archive with 1 entries (1 files):
- molecules-2111859-supplementary.pdf
